# Supplementary material for: Phytochemical Composition and Antioxidant Activity of Various Extracts of Fibre Hemp (Cannabis sativa L.) Cultivated in Lithuania
Source: Molecules. 2023 Jun 22;28(13):4928. doi: 10.3390/molecules28134928 (PMC10343532; doi:10.3390/molecules28134928)
Supplement: Supplementary file 1 [file molecules-28-04928-s001.zip]

Archive with 1 entries (1 files):
- molecules-2417998-supplementary.pdf
